# Supplementary material for: Glucosylsphingosine (Lyso-Gb1): An Informative Biomarker in the Clinical Monitoring of Patients with Gaucher Disease
Source: Int J Mol Sci. 2022 Nov 29;23(23):14938. doi: 10.3390/ijms232314938 (PMC9736277; doi:10.3390/ijms232314938)
Supplement: Supplementary file 1 [file ijms-23-14938-s001.zip]

Archive with 1 entries (1 files):
- ijms-2045756-supplementary.pdf
